# Supplementary material for: Differential microRNA editing may drive target pathway switching in human temporal lobe epilepsy
Source: Brain Commun. 2024 Jan 3;6(1):fcad355. doi: 10.1093/braincomms/fcad355 (PMC10781512; doi:10.1093/braincomms/fcad355)
Supplement: fcad355_Supplementary_Data [file fcad355_supplementary_data.zip]

Archive with 4 entries (4 files):
- SupplementaryTable3_PathwayEnrichment.xlsx
- Supplementary figures.pdf
- SupplementaryTable1_PatientData.xlsx
- SupplementaryTable2_MiRNAEditing_Sites_Motifs.xlsx
