# Supplementary material for: Differential microRNA editing may drive target pathway switching in human temporal lobe epilepsy
Source: Brain Commun. 2024 Jan 3;6(1):fcad355. doi: 10.1093/braincomms/fcad355 (PMC10781512; doi:10.1093/braincomms/fcad355)
Supplement: fcad355_Supplementary_Data [file fcad355_supplementary_data.zip › SupplementaryTable3_PathwayEnrichment.xlsx]

## Sheet: Sheet1
Supplementary Table 3: Pathway enrichement analysis for up-regulated DEGs from Anta-E vs. Scrm
Up-regulated DEGs from Anta-E vs. Scrm
Pathway	Enrichment FDR	Number of Genes	Genes
GO Biological Process
Oxidative phosphorylation	8.91e-11	19	ATP5F1E COX6B1 COX7C ATP5MC3 ATP5PF UQCRQ NDUFB6 VCP CYCS MT-CO2 MT-CYB MT-ND2 MT-CO1 MT-ND3 MT-ATP6 MT-CO3 MT-ATP8 NDUFA6 NDUFS3
Aerobic respiration	4.58e-10	20	IDH3B ATP5F1E COX6B1 COX7C ATP5MC3 ATP5PF UQCRQ NDUFB6 VCP CYCS MT-CO2 MT-CYB MT-ND2 MT-CO1 MT-ND3 MT-ATP6 MT-CO3 MT-ATP8 NDUFA6 NDUFS3
ATP metabolic process	5.98e-10	24	ENO1 PGK1 HSPA8 GAPDH TPI1 ATP5F1E COX6B1 COX7C ATP5MC3 ATP5PF UQCRQ NDUFB6 VCP CYCS MT-CO2 MT-CYB MT-ND2 MT-CO1 MT-ND3 MT-ATP6 MT-CO3 MT-ATP8 NDUFA6 NDUFS3
Cellular respiration	6e-10	21	IDH3B CISD1 ATP5F1E COX6B1 COX7C ATP5MC3 ATP5PF UQCRQ NDUFB6 VCP CYCS MT-CO2 MT-CYB MT-ND2 MT-CO1 MT-ND3 MT-ATP6 MT-CO3 MT-ATP8 NDUFA6 NDUFS3
Viral process	2.31e-09	42	POLR2B DDX1 EIF3L RPL3 PSMA7 KPNA3 EIF4H C1QBP DDX5 RPL34 HSPA8 CXCR4 PSMB2 ILF3 ANKRD17 PCNA IL6ST HNRNPA1 DHX9 LEF1 IFITM3 ACKR3 RPL10 RPL7 RPL30 HNRNPK VCP SLC25A6 EIF1AX LARP7 GADD45GIP1 IFITM1 RPS23 GTF2F2 HMGB1 PPIA XRCC6 RPS4X RPL39 RACK1 CHMP1B CANX
Energy derivation by oxidation of organic compounds	3.41e-09	23	IDH3B CISD1 ATP5F1E COX6B1 COX7C IL6ST ATP5MC3 ATP5PF UQCRQ NDUFB6 VCP CYCS HMGB1 MT-CO2 MT-CYB MT-ND2 MT-CO1 MT-ND3 MT-ATP6 MT-CO3 MT-ATP8 NDUFA6 NDUFS3
Generation of precursor metabolites and energy	1.18e-08	28	ENO1 IDH3B PGK1 GAPDH TPI1 CISD1 ATP5F1E COX6B1 COX7C IL6ST SRD5A1 ATP5MC3 ATP5PF UQCRQ NDUFB6 VCP CYCS HMGB1 MT-CO2 MT-CYB MT-ND2 MT-CO1 MT-ND3 MT-ATP6 MT-CO3 MT-ATP8 NDUFA6 NDUFS3
MRNA metabolic process	3.41e-08	37	BCLAF1 POLR2B DDX1 SRRT RPL3 PSMA7 RBM3 ELAVL2 C1QBP DDX5 EFTUD2 RPL34 HSPA8 SRSF3 PSMD14 SRSF7 PSMB2 HNRNPH2 HNRNPA1 DHX9 TRA2B RPL10 RPL7 RPL30 SNRNP25 SLBP HNRNPK LARP7 PSMD2 CSTF2T HNRNPA0 LSM10 RPS23 GTF2F2 RPS4X RPL39 RBM8A
Aerobic electron transport chain	4.92e-08	13	COX6B1 COX7C UQCRQ NDUFB6 CYCS MT-CO2 MT-CYB MT-ND2 MT-CO1 MT-ND3 MT-CO3 NDUFA6 NDUFS3
Mitochondrial ATP synthesis coupled electron transport	1e-07	13	COX6B1 COX7C UQCRQ NDUFB6 CYCS MT-CO2 MT-CYB MT-ND2 MT-CO1 MT-ND3 MT-CO3 NDUFA6 NDUFS3
REACTOME
Metabolism of RNA	1.09e-10	36	POLR2B NOP58 DDX1 SRRT RPL3 PSMA7 ELAVL2 DDX5 EFTUD2 RPL34 HSPA8 SRSF3 PSMD14 SRSF7 PSMB2 HNRNPH2 HNRNPA1 DHX9 TRA2B NHP2 RPL10 RPL7 RPL30 SNRNP25 SLBP PHAX HNRNPK PSMD2 CSTF2T HNRNPA0 LSM10 RPS23 GTF2F2 RPS4X RPL39 RBM8A
Respiratory electron transport ATP synthesis by chemiosmotic coupling and heat production by uncoupling proteins.	1.09e-10	16	ATP5F1E COX6B1 COX7C ATP5MC3 ATP5PF UQCRQ NDUFB6 CYCS MT-CO2 MT-CYB MT-ND2 MT-CO1 MT-ND3 MT-ATP6 MT-CO3 MT-ATP8
MRNA Splicing	6.98e-10	18	POLR2B SRRT ELAVL2 DDX5 EFTUD2 HSPA8 SRSF3 SRSF7 HNRNPH2 HNRNPA1 DHX9 TRA2B SNRNP25 HNRNPK CSTF2T HNRNPA0 GTF2F2 RBM8A
The citric acid TCA cycle and respiratory electron transport	1.59e-09	17	IDH3B ATP5F1E COX6B1 COX7C ATP5MC3 ATP5PF UQCRQ NDUFB6 CYCS MT-CO2 MT-CYB MT-ND2 MT-CO1 MT-ND3 MT-ATP6 MT-CO3 MT-ATP8
MRNA Splicing-Major Pathway	1.67e-09	17	POLR2B SRRT ELAVL2 DDX5 EFTUD2 HSPA8 SRSF3 SRSF7 HNRNPH2 HNRNPA1 DHX9 TRA2B HNRNPK CSTF2T HNRNPA0 GTF2F2 RBM8A
Processing of Capped Intron-Containing Pre-mRNA	2.62e-09	19	POLR2B SRRT ELAVL2 DDX5 EFTUD2 HSPA8 SRSF3 SRSF7 HNRNPH2 HNRNPA1 DHX9 TRA2B SNRNP25 SLBP HNRNPK CSTF2T HNRNPA0 GTF2F2 RBM8A
GTP hydrolysis and joining of the 60S ribosomal subunit	3.35e-07	12	EIF3L RPL3 EIF5 EIF4H RPL34 RPL10 RPL7 RPL30 EIF1AX RPS23 RPS4X RPL39
Signaling by ROBO receptors	4.69e-07	16	RPL3 PSMA7 RPL34 PSMD14 CXCR4 PSMB2 PRKACB SLIT2 RPL10 RPL7 RPL30 PSMD2 RPS23 RPS4X RPL39 RBM8A
Eukaryotic Translation Initiation	4.69e-07	12	EIF3L RPL3 EIF5 EIF4H RPL34 RPL10 RPL7 RPL30 EIF1AX RPS23 RPS4X RPL39
Cap-dependent Translation Initiation	4.69e-07	12	EIF3L RPL3 EIF5 EIF4H RPL34 RPL10 RPL7 RPL30 EIF1AX RPS23 RPS4X RPL39
KEGG
Parkinson disease	2.05e-16	27	PSMA7 PSMD14 ATP5F1E PSMB2 COX6B1 COX7C TXN PRKACB CALM2 ATP5MC3 ATP5PF UQCRQ NDUFB6 TUBA1C SLC25A6 CYCS PSMD2 MT-CO2 MT-CYB MT-ND2 MT-CO1 MT-ND3 MT-ATP6 MT-CO3 MT-ATP8 NDUFA6 NDUFS3
Prion disease	2.05e-16	27	PSMA7 HSPA8 PSMD14 PIK3R3 ATP5F1E PSMB2 COX6B1 COX7C PRKACB ATP5MC3 ATP5PF UQCRQ NDUFB6 TUBA1C SLC25A6 CYCS PSMD2 MT-CO2 MT-CYB MT-ND2 MT-CO1 MT-ND3 MT-ATP6 MT-CO3 MT-ATP8 NDUFA6 NDUFS3
Amyotrophic lateral sclerosis	2.1e-15	29	PIK3C3 PSMA7 SRSF3 PSMD14 SRSF7 ATP5F1E PSMB2 COX6B1 COX7C HNRNPA1 DCTN3 ATP5MC3 ATP5PF UQCRQ NDUFB6 VCP TUBA1C CYCS PSMD2 MT-CO2 MT-CYB MT-ND2 MT-CO1 MT-ND3 MT-ATP6 MT-CO3 MT-ATP8 NDUFA6 NDUFS3
Huntington disease	2.1e-15	27	POLR2B PIK3C3 PSMA7 PSMD14 ATP5F1E PSMB2 COX6B1 COX7C DCTN3 ATP5MC3 ATP5PF UQCRQ NDUFB6 TUBA1C SLC25A6 CYCS PSMD2 MT-CO2 MT-CYB MT-ND2 MT-CO1 MT-ND3 MT-ATP6 MT-CO3 MT-ATP8 NDUFA6 NDUFS3
Oxidative phosphorylation	1.48e-14	19	ATP6V0E1 ATP5F1E COX6B1 COX7C ATP5MC3 ATP5PF UQCRQ NDUFB6 CYCS MT-CO2 MT-CYB MT-ND2 MT-CO1 MT-ND3 MT-ATP6 MT-CO3 MT-ATP8 NDUFA6 NDUFS3
Alzheimer disease	4.6e-14	28	PIK3C3 PSMA7 GAPDH PSMD14 PIK3R3 ATP5F1E PSMB2 COX6B1 COX7C CALM2 ATP5MC3 ATP5PF UQCRQ NDUFB6 TUBA1C SLC25A6 CYCS PSMD2 MT-CO2 MT-CYB MT-ND2 MT-CO1 MT-ND3 MT-ATP6 MT-CO3 MT-ATP8 NDUFA6 NDUFS3
Diabetic cardiomyopathy	2.16e-12	20	GAPDH PIK3R3 ATP5F1E COX6B1 COX7C ATP5MC3 ATP5PF UQCRQ NDUFB6 SLC25A6 MT-CO2 MT-CYB MT-ND2 MT-CO1 MT-ND3 MT-ATP6 MT-CO3 MT-ATP8 NDUFA6 NDUFS3
Pathways of neurodegeneration	7.45e-12	28	PIK3C3 PSMA7 PSMD14 ATP5F1E PSMB2 COX6B1 COX7C DCTN3 CALM2 ATP5MC3 ATP5PF UQCRQ NDUFB6 VCP TUBA1C SLC25A6 CYCS PSMD2 MT-CO2 MT-CYB MT-ND2 MT-CO1 MT-ND3 MT-ATP6 MT-CO3 MT-ATP8 NDUFA6 NDUFS3
Chemical carcinogenesis	9.83e-11	19	PIK3R3 ATP5F1E COX6B1 COX7C ATP5MC3 ATP5PF UQCRQ NDUFB6 SLC25A6 MT-CO2 MT-CYB MT-ND2 MT-CO1 MT-ND3 MT-ATP6 MT-CO3 MT-ATP8 NDUFA6 NDUFS3
Thermogenesis	1.58e-09	18	ATP5F1E COX6B1 COX7C PRKACB ATP5MC3 ATP5PF UQCRQ NDUFB6 MT-CO2 MT-CYB MT-ND2 MT-CO1 MT-ND3 MT-ATP6 MT-CO3 MT-ATP8 NDUFA6 NDUFS3
GO : Gene Ontology
KEGG : Kyoto Encyclopedia of Genes and Genomes
