# Supplementary material for: Differential microRNA editing may drive target pathway switching in human temporal lobe epilepsy
Source: Brain Commun. 2024 Jan 3;6(1):fcad355. doi: 10.1093/braincomms/fcad355 (PMC10781512; doi:10.1093/braincomms/fcad355)
Supplement: fcad355_Supplementary_Data [file fcad355_supplementary_data.zip › SupplementaryTable1_PatientData.xlsx]

## Sheet: Sheet1
Supplemetary Table 1: Patient data
Autopsy control(s)
Identifier	Gender	Age (yrs)	Source	Tissue	Primary cause of death	Post-mortem interval (PMI)(hrs)	Application : WB	Application : Sanger	Application : TaqMan
C1	Male	53	Maryland, USA	Hippocampus	ASCVD (Arteriosclerotic Cardiovascular Disease)	17	✔	✔	✔
C2	Male	31	Maryland, USA	Hippocampus	Accidental, Electrocution	19	✔	✔	✔
C3	Female	17	Maryland, USA	Hippocampus	Acute Reactive Airway Disease	18	✔	✔	✔
C4	Female	50	Maryland, USA	Hippocampus	Complication Lung Cancer	15	✔	✔	✔
C5	Female	29	Maryland, USA	Hippocampus	Heroin intoxication	23	✔	✔	✔
C6	Male	41	Maryland, USA	Hippocampus	Pulmonary Thromboembolism	20	✔	✔	✔
C7	Male	20	Maryland, USA	Hippocampus	Multiple Injuries	32	✔	✔	✔
C8	Female	34	Maryland, USA	Hippocampus	Pulmonary Embolism with Deep Vein Thrombosis	27	✔	✔	✔
C9	Female	23	Maryland, USA	Hippocampus	Asthma	14	X	✔	✔
C10	Male	28	Maryland, USA	Hippocampus	Multiple Injuries	7	X	✔	✔
Patient(s)
Identifier	Gender	Age (yrs)	Source	Tissue	Neuropathology	Post-mortem interval (PMI)(hrs)	Application : WB	Application : Sanger	Application : TaqMan
E1	Male	38	Frankfurt, Germany	Hippocampus	TLE with hippocampal sclerosis	N/a	✔	✔	✔
E2	Female	28	Frankfurt, Germany	Hippocampus	TLE with hippocampal sclerosis	N/a	✔	✔	✔
E3	Female	42	Frankfurt, Germany	Hippocampus	TLE without hippocampal sclerosis	N/a	✔	✔	✔
E4	Female	19	Frankfurt, Germany	Hippocampus	TLE without hippocampal sclerosis	N/a	✔	✔	✔
E5	Male	21	Frankfurt, Germany	Hippocampus	TLE without hippocampal sclerosis	N/a	✔	✔	✔
E6	Female	32	Frankfurt, Germany	Hippocampus	TLE with hippocampal sclerosis	N/a	✔	✔	✔
E7	Male	29	Frankfurt, Germany	Hippocampus	TLE without hippocampal sclerosis	N/a	X	✔	✔
E8	Male	21	Frankfurt, Germany	Hippocampus	TLE without hippocampal sclerosis	N/a	X	✔	✔
E9	Male	37	Frankfurt, Germany	Hippocampus	TLE with hippocampal sclerosis	N/a	X	✔	✔
E10	Female	24	Frankfurt, Germany	Hippocampus	TLE with hippocampal sclerosis	N/a	X	✔	✔
E11	Male	57	Seattle, USA	Hippocampus	TLE with hippocampal sclerosis	N/a	X	X	X	Used for Immunostaining only
N/a: Not available
TLE : Temporal lobe epilepsy
yrs : Years
hrs : Hours
WB: Western blot
USA: United States of America
Limited tissues for other applications are indicated with a - X
