# Supplementary material for: Differential microRNA editing may drive target pathway switching in human temporal lobe epilepsy
Source: Brain Commun. 2024 Jan 3;6(1):fcad355. doi: 10.1093/braincomms/fcad355 (PMC10781512; doi:10.1093/braincomms/fcad355)
Supplement: fcad355_Supplementary_Data [file fcad355_supplementary_data.zip › SupplementaryTable2_MiRNAEditing_Sites_Motifs.xlsx]

## Sheet: Sheet1
Supplementary Table 2: MiRNA editing level and motif for edited sites
Editing site	Group1	Group2	Seed	Chromosome	Motif	Editing Confidence	Mean.editing.level1	Mean.editing.level2
hsa-mir-1251-5p_6	Control_hippocampus	MTLE_hippocampus	Yes	12	UAG	High	0.0729247	0.105568
hsa-mir-1260b_9	Control_hippocampus	MTLE_hippocampus	No	11	CAC	High	0.645941	0.5688
hsa-mir-1273c_8	Control_hippocampus	MTLE_hippocampus	Yes	6	AAA	Medium	0.0793628	0.108824
hsa-mir-1273g-3p_20	Control_hippocampus	MTLE_hippocampus	No	1	GAG	Medium	0.0498994	0.0498483
hsa-mir-1273h-3p_5	Control_hippocampus	MTLE_hippocampus	Yes	16	CAG	Medium	0.0586859	0.05731
hsa-mir-1273h-5p_11	Control_hippocampus	MTLE_hippocampus	No	16	CAA	Medium	0.0807766	0.0619883
hsa-mir-1301-3p_5	Control_hippocampus	MTLE_hippocampus	Yes	2	CAG	High	0.0601633	0.0688842
hsa-mir-200b-3p_5	Control_hippocampus	MTLE_hippocampus	Yes	1	UAC	Medium	0.0466575	0.0537258
hsa-mir-2114-5p_16	Control_hippocampus	MTLE_hippocampus	No	X	AAG	Medium	0.0634872	0.0578693
hsa-mir-3157-3p_13	Control_hippocampus	MTLE_hippocampus	No	10	UAG	Medium	0.206981	0.215272
hsa-mir-3180-5p_6	Control_hippocampus	MTLE_hippocampus	Yes	16	CAG	Medium	0.0451352	0.0612998
hsa-mir-337-3p_6	Control_hippocampus	MTLE_hippocampus	Yes	14	UAU	High	0.0878674	0.110347
hsa-mir-365b-3p_11	Control_hippocampus	MTLE_hippocampus	No	17	UAA	High	0.0260584	0.031562
hsa-mir-374b-5p_11	Control_hippocampus	MTLE_hippocampus	No	X	AAC	Medium	0.133266	0.13
hsa-mir-374b-5p_8	Control_hippocampus	MTLE_hippocampus	Yes	X	UAC	Medium	0.137825	0.159054
hsa-mir-376a-3p_6	Control_hippocampus	MTLE_hippocampus	Yes	14	UAG	High	0.848106	0.793809
hsa-mir-376b-3p_6	Control_hippocampus	MTLE_hippocampus	Yes	14	UAG	High	0.0581893	0.0465429
hsa-mir-376c-3p_6	Control_hippocampus	MTLE_hippocampus	Yes	14	UAG	High	0.774494	0.772247
hsa-mir-377-3p_10	Control_hippocampus	MTLE_hippocampus	No	14	AAG	High	0.0797007	0.105439
hsa-mir-377-3p_9	Control_hippocampus	MTLE_hippocampus	No	14	AAA	Low	0.00811979	0.0155496
hsa-mir-378a-3p_16	Control_hippocampus	MTLE_hippocampus	No	5	CAG	High	0.0159501	0.014118
hsa-mir-378c_16	Control_hippocampus	MTLE_hippocampus	No	10	CAG	Medium	0.0183184	0.0200054
hsa-mir-378d_16	Control_hippocampus	MTLE_hippocampus	No	1	CAG	Low	0.0159612	0.0271463
hsa-mir-378g_16	Control_hippocampus	MTLE_hippocampus	No	1	CAG	High	0.0930724	0.146912
hsa-mir-379-5p_5	Control_hippocampus	MTLE_hippocampus	Yes	14	UAG	High	0.0953201	0.105745
hsa-mir-381-3p_7	Control_hippocampus	MTLE_hippocampus	Yes	14	AAG	High	0.0415434	0.0417317
hsa-mir-3960_22	Control_hippocampus	MTLE_hippocampus	No	9	CAG	High	0.0588762	0.0203904
hsa-mir-411-5p_5	Control_hippocampus	MTLE_hippocampus	Yes	14	UAG	High	0.23996	0.243478
hsa-mir-421_14	Control_hippocampus	MTLE_hippocampus	No	X	UAA	High	0.0250231	0.0204771
hsa-mir-488-3p_5	Control_hippocampus	MTLE_hippocampus	Yes	1	AAA	High	0.0134736	0.0114863
hsa-mir-499a-3p_4	Control_hippocampus	MTLE_hippocampus	Yes	20	CAU	Medium	0.190476	0.285256
hsa-mir-5100_4	Control_hippocampus	MTLE_hippocampus	Yes	10	CAG	High	0.057585	0.0619658
hsa-mir-539-5p_10	Control_hippocampus	MTLE_hippocampus	No	14	UAU	High	0.0843586	0.0934045
hsa-mir-548am-5p_8	Control_hippocampus	MTLE_hippocampus	Yes	X	AAU	Medium	0.160563	0.162255
hsa-mir-548au-5p_8	Control_hippocampus	MTLE_hippocampus	Yes	9	AAU	Medium	0.0970989	0.0694257
hsa-mir-5581-3p_14	Control_hippocampus	MTLE_hippocampus	No	1	UAG	Medium	0.405594	0.306818
hsa-mir-5585-3p_5	Control_hippocampus	MTLE_hippocampus	Yes	1	AAU	High	0.514297	0.520455
hsa-mir-589-3p_6	Control_hippocampus	MTLE_hippocampus	Yes	7	AAC	High	0.357431	0.346392
hsa-mir-619-5p_10	Control_hippocampus	MTLE_hippocampus	No	12	UAC	Medium	0.0306781	0.0433963
hsa-mir-625-3p_7	Control_hippocampus	MTLE_hippocampus	Yes	14	UAG	High	0.0921551	0.0883278
hsa-mir-664a-5p_8	Control_hippocampus	MTLE_hippocampus	Yes	1	UAG	High	0.0539156	0.0555324
hsa-mir-6723-5p_1	Control_hippocampus	MTLE_hippocampus	No	1	GAU	Medium	0.0535598	0.0709171
hsa-mir-7977_6	Control_hippocampus	MTLE_hippocampus	Yes	3	CAG	High	0.995238	0.993804
has-miR-6503-3p_7 **	Control_hippocampus	MTLE_hippocampus	Yes	11	UAG	Medium	N/a	N/a
has-mir-548ap-5p_8 **	Control_hippocampus	MTLE_hippocampus	Yes	15	AAU	Medium	N/a	N/a
**The editing levels could not be calculated due to technical reasons
